# Supplementary material for: Chromosome-Level Genome Assembly Provides Insights into the Evolution of the Special Morphology and Behaviour of Lepturacanthus savala
Source: Genes (Basel). 2023 Jun 15;14(6):1268. doi: 10.3390/genes14061268 (PMC10298005; doi:10.3390/genes14061268)
Supplement: Supplementary file 1 [file genes-14-01268-s001.zip]

Archive with 1 entries (1 files):
- genes-2419528-supplementary.pdf
